# Supplementary material for: Synthesis and Characterization of Conjugated Hyaluronic Acids. Application to Stability Studies of Chitosan-Hyaluronic Acid Nanogels Based on Fluorescence Resonance Energy Transfer
Source: Gels. 2022 Mar 15;8(3):182. doi: 10.3390/gels8030182 (PMC8949952; doi:10.3390/gels8030182)
Supplement: Supplementary file 1 [file gels-08-00182-s001.zip]

Archive with 1 entries (1 files):
- gels-1627800-Supplementary.pdf
